# Supplementary material for: MoS2/NiSe2/rGO Multiple-Interfaced Sandwich-like Nanostructures as Efficient Electrocatalysts for Overall Water Splitting
Source: Nanomaterials (Basel). 2023 Feb 16;13(4):752. doi: 10.3390/nano13040752 (PMC9964359; doi:10.3390/nano13040752)
Supplement: Supplementary file 1 [file nanomaterials-13-00752-s001.zip]

Archive with 1 entries (1 files):
- nanomaterials-2200386-supplementary.pdf
